# Supplementary material for: Unraveling the Gut Microbiome–Diet Connection: Exploring the Impact of Digital Precision and Personalized Nutrition on Microbiota Composition and Host Physiology
Source: Nutrients. 2023 Sep 11;15(18):3931. doi: 10.3390/nu15183931 (PMC10537332; doi:10.3390/nu15183931)
Supplement: Supplementary file 1 [file nutrients-15-03931-s001.zip]

Archive with 1 entries (1 files):
- nutrients-2508150-supplementary.pdf
